# Supplementary material for: Knowledge Translation of Healthcare Research in Saudi Arabia—Implications for Community Health and Primary Care Under the New Saudi Model of Care: A Narrative Review
Source: Healthcare (Basel). 2025 Sep 29;13(19):2469. doi: 10.3390/healthcare13192469 (PMC12523925; doi:10.3390/healthcare13192469)
Supplement: Supplementary file 1 [file healthcare-13-02469-s001.zip]

Archive with 1 entries (1 files):
- healthcare-3834806-supplementary.pdf
